# Supplementary material for: LC-ToF-ESI-MS Patterns of Hirsutinolide-like Sesquiterpenoids Present in the Elephantopus mollis Kunth Extract and Chemophenetic Significance of Its Chemical Constituents
Source: Molecules. 2021 Aug 9;26(16):4810. doi: 10.3390/molecules26164810 (PMC8399899; doi:10.3390/molecules26164810)
Supplement: Supplementary file 1 [file molecules-26-04810-s001.zip]

Archive with 1 entries (1 files):
- molecules-1296789-supplementary.pdf
